# Supplementary material for: Enhancing HDAC Inhibitor Screening: Addressing Zinc Parameterization and Ligand Protonation in Docking Studies
Source: Int J Mol Sci. 2025 Jan 20;26(2):850. doi: 10.3390/ijms26020850 (PMC11766394; doi:10.3390/ijms26020850)
Supplement: Supplementary file 1 [file ijms-26-00850-s001.zip]

Archive with 1 entries (1 files):
- ijms-3410250-supplementary.pdf
